# Supplementary material for: Is Thermosensing Property of RNA Thermometers Unique?
Source: PLoS One. 2010 Jul 2;5(7):e11308. doi: 10.1371/journal.pone.0011308 (PMC2896394; doi:10.1371/journal.pone.0011308)
Supplement: Table S1 — List of Escherichia coli genes used in the study, their functions and methods used to identify their lengths and ribosome binding sites. (0.03 MB XLS) [file pone.0011308.s001.xls]

## Sheet: gene_details.srt
Gene ID	Gene Function	Method for obtaining transcript length (RegulonDB)	RBS verification (flexrbs)
aceE	pyruvate dehydrogenase, decarboxylase component E1, thiamin-binding	Length of transcript experimentally determined	RBS experimentally verified
adk	adenylate kinase	Inferred computationally without human oversight	RBS experimentally verified
ahpC	alkyl hydroperoxide reductase, C22 subunit	Boundaries of transcription experimentally identified	RBS experimentally verified
ahpF	alkyl hydroperoxide reductase, F52a subunit, FAD/NAD(P)-binding	Boundaries of transcription experimentally identified	RBS not verified
allA	ureidoglycolate hydrolase	Boundaries of transcription experimentally identified	RBS not verified
amtB	ammonium transporter	Boundaries of transcription experimentally identified	RBS not verified
araC	DNA-binding transcriptional dual regulator	Predicted	RBS not verified
argF	ornithine carbamoyltransferase 2, chain F	Predicted	RBS experimentally verified
aroL	shikimate kinase II	Length of transcript experimentally determined	RBS not verified
aroM	hypothetical protein	Length of transcript experimentally determined	RBS not verified
betA	choline dehydrogenase, a flavoprotein	Predicted	RBS not verified
bolA	regulator of penicillin binding proteins and beta lactamase transcription (morphogene)	Boundaries of transcription experimentally identified	RBS not verified
borD	predicted lipoprotein	Predicted	RBS not verified
caiF	DNA-binding transcriptional activator	Length of transcript experimentally determined	RBS not verified
carA	carbamoyl phosphate synthetase small subunit, glutamine amidotransferase	Length of transcript experimentally determined,Polar mutation	RBS experimentally verified
carB	carbamoyl-phosphate synthase large subunit	Length of transcript experimentally determined,Polar mutation	RBS experimentally verified
clpP	proteolytic subunit of ClpA-ClpP and ClpX-ClpP ATP-dependent serine proteases	Boundaries of transcription experimentally identified	RBS not verified
clpX	ATPase and specificity subunit of ClpX-ClpP ATP-dependent serine protease	Boundaries of transcription experimentally identified	RBS experimentally verified
codA	cytosine deaminase	Inferred through co-regulation,Polar mutation	RBS experimentally verified
codB	cytosine transporter	Inferred through co-regulation,Polar mutation	RBS experimentally verified
cstA	carbon starvation protein	Boundaries of transcription experimentally identified	RBS not verified
cueO	multicopper oxidase (laccase)	Predicted	RBS not verified
cusA	copper/silver efflux system, membrane component	Length of transcript experimentally determined	RBS not verified
cusB	copper/silver efflux system, membrane fusion protein	Length of transcript experimentally determined	RBS not verified
cusC	copper/silver efflux system, outer membrane component	Length of transcript experimentally determined	RBS not verified
cusF	periplasmic copper-binding protein	Length of transcript experimentally determined	RBS not verified
cusS	sensory histidine kinase in two-component regulatory system with CusR, senses copper ions	Length of transcript experimentally determined	RBS not verified
cysS	cysteinyl-tRNA synthetase	Automated inference that a single-gene directon is a transcription unit	RBS experimentally verified
dapB	dihydrodipicolinate reductase	Boundaries of transcription experimentally identified	RBS not verified
dnaJ	chaperone Hsp40, co-chaperone with DnaK	Polar mutation	RBS experimentally verified
dnaK	chaperone Hsp70, co-chaperone with DnaJ	Polar mutation	RBS experimentally verified
entA	2,3-dihydro-2,3-dihydroxybenzoate dehydrogenase	Polar mutation	RBS experimentally verified
entB	isochorismatase	Polar mutation	RBS experimentally verified
entE	2,3-dihydroxybenzoate-AMP ligase component of enterobactin synthase multienzyme complex	Polar mutation	RBS not verified
entH	proofreading thioesterase in enterobactin biosynthesis	Inferred by curator	RBS not verified
erpA	essential respiratory protein	Predicted	RBS not verified
essD	predicted phage lysis protein	Inferred by computational analysis	RBS not verified
fepD	Ferrienterobactin permease	Predicted	RBS not verified
fkpB	FKBP-type peptidyl-prolyl cis-trans isomerase	Inferred from expression pattern,Inferred through co-regulation	RBS experimentally verified
folA	dihydrofolate reductase	Boundaries of transcription experimentally identified	RBS experimentally verified
gcd	glucose dehydrogenase	Boundaries of transcription experimentally identified	RBS not verified
glnK	nitrogen assimilation regulatory protein for GlnL, GlnE, and AmtB	Boundaries of transcription experimentally identified	RBS not verified
gltL	glutamate and aspartate transporter subunit	Inferred by computational analysis	RBS not verified
hemL	glutamate-1-semialdehyde aminotransferase	Predicted	RBS not verified
hpt	hypoxanthine phosphoribosyltransferase	Predicted	RBS not verified
hupB	HU, DNA-binding transcriptional regulator, beta subunit	Boundaries of transcription experimentally identified	RBS experimentally verified
ihfA	integration host factor (IHF), DNA-binding protein, alpha subunit	Inferred through co-regulation,Length of transcript experimentally determined	RBS not verified
ilvI	acetolactate synthase III, large subunit	Length of transcript experimentally determined	RBS experimentally verified
imp	exported protein required for envelope biosynthesis and integrity	Boundaries of transcription experimentally identified	RBS not verified
ispH	1-hydroxy-2-methyl-2-(E)-butenyl 4-diphosphate reductase, 4Fe-4S protein	Inferred from expression pattern,Inferred through co-regulation	RBS not verified
kdpB	potassium translocating ATPase, subunit B	Inferred through co-regulation,Products of adjacent genes in the same biological process	RBS not verified
leuD	3-isopropylmalate isomerase subunit	Products of adjacent genes in the same biological process	RBS experimentally verified
lpd	lipoamide dehydrogenase, E3 component is part of three enzyme complexes	Length of transcript experimentally determined	RBS experimentally verified
lspA	prolipoprotein signal peptidase	Inferred from expression pattern,Inferred through co-regulation	RBS not verified
malZ	maltodextrin glucosidase	Boundaries of transcription experimentally identified	RBS not verified
nfnB	dihydropteridine reductase, NAD(P)H-dependent, oxygen-insensitive	Inferred computationally without human oversight	RBS experimentally verified
ompT	outer membrane protease VII	Predicted	RBS not verified
pflB	pyruvate formate lyase I	Length of transcript experimentally determined	RBS experimentally verified
pheP	phenylalanine transporter	Boundaries of transcription experimentally identified	RBS not verified
phoA	alkaline phosphatase	Predicted	RBS not verified
phoB	DNA-binding response regulator in two-component regulatory system with PhoR (or CreC)	Predicted	RBS not verified
phoQ	sensory histidine kinase in two-compoent regulatory system with PhoP	Boundaries of transcription experimentally identified,Inferred through co-regulation	RBS experimentally verified
phoR	sensory histidine kinase in two-component regulatory system with PhoB	Predicted	RBS not verified
polB	DNA polymerase II	Predicted	RBS experimentally verified
potF	putrescine transporter subunit	Length of transcript experimentally determined	RBS not verified
prpB	2-methylisocitrate lyase	Inferred computationally without human oversight	RBS not verified
prpC	2-methylcitrate synthase	Inferred computationally without human oversight	RBS not verified
prpD	2-methylcitrate dehydratase	Inferred computationally without human oversight	RBS not verified
prpE	predicted propionyl-CoA synthetase with ATPase domain	Inferred computationally without human oversight	RBS not verified
psiF	hypothetical protein	Predicted	RBS not verified
purK	N5-carboxyaminoimidazole ribonucleotide synthase	Predicted	RBS experimentally verified
pyrH	uridylate kinase	Inferred computationally without human oversight	RBS experimentally verified
rihA	ribonucleoside hydrolase 1	Inferred computationally without human oversight	RBS not verified
rpsT	30S ribosomal subunit protein S20	Boundaries of transcription experimentally identified	RBS experimentally verified
rzoD	predicted lipoprotein	Inferred computationally without human oversight	RBS not verified
rzpD	predicted murein endopeptidase	Inferred by computational analysis	RBS not verified
sbmA	predicted transporter	Inferred through co-regulation	RBS not verified
secD	SecYEG protein translocase auxillary subunit	Boundaries of transcription experimentally identified	RBS not verified
speD	S-adenosylmethionine decarboxylase	Boundaries of transcription experimentally identified	RBS experimentally verified
tauA	taurine transporter subunit	Boundaries of transcription experimentally identified	RBS not verified
tauB	taurine transporter subunit	Boundaries of transcription experimentally identified	RBS not verified
tauC	taurine transporter subunit	Boundaries of transcription experimentally identified	RBS experimentally verified
tauD	taurine dioxygenase, 2-oxoglutarate-dependent	Boundaries of transcription experimentally identified	RBS experimentally verified
tgt	tRNA-guanine transglycosylase	Boundaries of transcription experimentally identified	RBS experimentally verified
thrA	fused aspartokinase I and homoserine dehydrogenase I	Polar mutation	RBS not verified
thrB	homoserine kinase	Polar mutation	RBS not verified
thrC	threonine synthase	Polar mutation	RBS experimentally verified
thrL	thr operon leader peptide	Polar mutation	RBS not verified
tig	peptidyl-prolyl cis/trans isomerase	Inferred computationally without human oversight	RBS experimentally verified
yaiA	hypothetical protein	Length of transcript experimentally determined	RBS not verified
yaiW	predicted DNA-binding transcriptional regulator	Inferred through co-regulation	RBS not verified
yajC	SecYEG protein translocase auxillary subunit	Boundaries of transcription experimentally identified	RBS not verified
yajO	predicted oxidoreductase, NAD(P)-binding	Boundaries of transcription experimentally identified	RBS not verified
ybaB	hypothetical protein	Inferred computationally without human oversight	RBS not verified
ybaS	predicted glutaminase	Inferred by a human based on computational evidence,Inferred from expression pattern	RBS not verified
ybaT	predicted transporter	Inferred by a human based on computational evidence,Inferred from expression pattern	RBS not verified
ybcS	predicted lysozyme	Inferred by computational analysis,Inferred computationally without human oversight	RBS not verified
ybfN	predicted lipoprotein	Inferred computationally without human oversight	RBS not verified
ycfQ	predicted DNA-binding transcriptional regulator	Automated inference that a single-gene directon is a transcription unit	RBS not verified
ycgN	hypothetical protein	Inferred computationally without human oversight	RBS not verified
